# Supplementary material for: Comparative Transcriptome Analysis of Two Kalanchoë Species during Plantlet Formation
Source: Plants (Basel). 2022 Jun 22;11(13):1643. doi: 10.3390/plants11131643 (PMC9268976; doi:10.3390/plants11131643)
Supplement: Supplementary file 1 [file plants-11-01643-s001.zip]

Archive with 1 entries (1 files):
- plants-1774495-supplementary.pdf
